# Supplementary material for: High-Throughput Analysis of Neutrophil Extracellular Trap Levels in Subtypes of People with Type 1 Diabetes
Source: Biology (Basel). 2023 Jun 19;12(6):882. doi: 10.3390/biology12060882 (PMC10294788; doi:10.3390/biology12060882)
Supplement: Supplementary file 1 [file biology-12-00882-s001.zip]

Archive with 3 entries (3 files):
- PROOFREAD - Supplementary figures - Biology - NETs and type 1 diabetes.pdf
- Supplementary Video S1_PMA.mp4
- Supplementary Video S2_Ionomycin.mp4
